# Supplementary material for: Influence of Ethanol Parametrization on Diffusion Coefficients Using OPLS-AA Force Field
Source: Int J Mol Sci. 2023 Apr 15;24(8):7316. doi: 10.3390/ijms24087316 (PMC10138630; doi:10.3390/ijms24087316)
Supplement: Supplementary file 1 [file ijms-24-07316-s001.zip]

Archive with 2 entries (2 files):
- itps.7z
- SM_2023_03_31.pdf
